# Supplementary material for: Efficient Focusing of Aerosol Particles in the Microchannel under Reverse External Force: A Numerical Simulation Study
Source: Micromachines (Basel). 2023 Feb 26;14(3):554. doi: 10.3390/mi14030554 (PMC10059213; doi:10.3390/mi14030554)
Supplement: Supplementary file 1 [file micromachines-14-00554-s001.zip]

Archive with 1 entries (1 files):
- micromachines-2183505-supplementary.pdf
